# Supplementary material for: Development of an Eye Irritation Test Method Using an In-House Fabrication of a Reconstructed Human Cornea-like Epithelium Model for Eye Hazard Identification
Source: Bioengineering (Basel). 2024 Mar 22;11(4):302. doi: 10.3390/bioengineering11040302 (PMC11047593; doi:10.3390/bioengineering11040302)
Supplement: Supplementary file 1 [file bioengineering-11-00302-s001.zip]

Archive with 1 entries (1 files):
- bioengineering-2922265-supplementary.pdf
